# Supplementary material for: Analytic method for evaluating players’ decisions in team sports: Applications to the soccer goalkeeper
Source: PLoS One. 2018 Feb 6;13(2):e0191431. doi: 10.1371/journal.pone.0191431 (PMC5800537; doi:10.1371/journal.pone.0191431)
Supplement: S1 File — (XLSX) [file pone.0191431.s001.xlsx]

## Sheet: Plan1
Annotations from video footage: information on the location of the shot (xi) and goalie positioning and centralization (ai), for balanced/ unbalanced defense situations.
	Goals	Total			Goals	Total			Events			Events			Events			Events
Oracle				Oracle				Buffon			Buffon			Júlio César			Júlio César
Balanced defense				Unbalanced defense				Balanced defense			Unbalanced defense			Balanced defense			Unbalanced defense
Central Far				Central Far				Central Far			Central Far			Central Far			Central Far
NC Out	0	0		NC Out	0	0		NC Out	0		NC Out	0		NC Out	0		NC Out	0
NC Advanced	2	2		NC Advanced	1	1		NC Advanced	0		NC Advanced	0		NC Advanced	0		NC Advanced	0
NC Retrieved	6	9		NC Retrieved	0	0		NC Retrieved	2		NC Retrieved	0		NC Retrieved	1		NC Retrieved	0
C Out	0	0		C Out	0	0		C Out	2		C Out			C Out	0		C Out	0
C Advanced	4	6		C Advanced	0	0		C Advanced	5		C Advanced	0		C Advanced	1		C Advanced	0
C Retrieved	5	10		C Retrieved	0	0		C Retrieved	6		C Retrieved	0		C Retrieved	4		C Retrieved	0
Central Near Cross				Central Near				Central Near Cross			Central Near			Central Near Cross			Central Near
NC Out	2	2		NC Out	14	15		NC Out	0		NC Out	1		NC Out	1		NC Out	1
NC Advanced	11	11		NC Advanced	10	10		NC Advanced	0		NC Advanced	0		NC Advanced	0		NC Advanced	0
NC Retrieved	31	34		NC Retrieved	18	18		NC Retrieved	4		NC Retrieved	0		NC Retrieved	1		NC Retrieved	0
C Out	0	0		C Out	4	5		C Out	0		C Out	0		C Out	0		C Out	0
C Advanced	1	1		C Advanced	4	6		C Advanced	1		C Advanced	0		C Advanced	0		C Advanced	0
C Retrieved	8	14		C Retrieved	2	3		C Retrieved	10		C Retrieved	0		C Retrieved	4		C Retrieved	0
Central Near not cross				Side Far				Central Near not cross			Side Far			Central Near not cross			Side Far
NC Out	1	1		NC Out	0	0		NC Out	0		NC Out	0		NC Out	0		NC Out	0
NC Advanced	10	10		NC Advanced	0	0		NC Advanced	0		NC Advanced	0		NC Advanced	1		NC Advanced	0
NC Retrieved	10	10		NC Retrieved	0	0		NC Retrieved	0		NC Retrieved	0		NC Retrieved	0		NC Retrieved	0
C Out	1	1		C Out	0	0		C Out	0		C Out	0		C Out	0		C Out	0
C Advanced	1	5		C Advanced	0	0		C Advanced	2		C Advanced	0		C Advanced	0		C Advanced	0
C Retrieved	0	1		C Retrieved	0	0		C Retrieved	0		C Retrieved	0		C Retrieved	1		C Retrieved	0
Side far				Side Near				Side far			Side Near			Side far			Side Near
NC Out	1	1		NC Out	13	14		NC Out	0		NC Out	1		NC Out	0		NC Out	0
NC Advanced	4	4		NC Advanced	24	26		NC Advanced	0		NC Advanced	0		NC Advanced	0		NC Advanced	1
NC Retrieved	9	14		NC Retrieved	6	8		NC Retrieved	2		NC Retrieved	0		NC Retrieved	2		NC Retrieved	0
C Out	1	1		C Out	2	7		C Out	0		C Out	1		C Out	0		C Out	1
C Advanced	2	10		C Advanced	6	17		C Advanced	9		C Advanced	0		C Advanced	9		C Advanced	0
C Retrieved	1	13		C Retrieved	5	6		C Retrieved	4		C Retrieved	2		C Retrieved	10		C Retrieved	1
Side Near cross								Side Near cross						Side Near cross
NC Out	2	2						NC Out	0					NC Out	0
NC Advanced	3	3						NC Advanced	0					NC Advanced	0
NC Retrieved	15	19						NC Retrieved	1					NC Retrieved	4
C Out	0	0						C Out	0					C Out	0
C Advanced	0	1						C Advanced	1					C Advanced	0
C Retrieved	5	12						C Retrieved	10					C Retrieved	5
Side Near not cross								Side Near not cross						Side Near not cross
NC Out	2	2						NC Out	0					NC Out	0
NC Advanced	12	15						NC Advanced	0					NC Advanced	1
NC Retrieved	19	27						NC Retrieved	0					NC Retrieved	1
C Out	1	3						C Out	0					C Out	0
C Advanced	3	12						C Advanced	11					C Advanced	4
C Retrieved	2	7						C Retrieved	2					C Retrieved	3
Dynamic analysis
General
Goals				Defense
	Total				Total
Constant	87			Constant	43
Upward	128			Upward	14
Donward	48			Donward	42
Miss	21			Miss	13
Cross situation
Goals					Defense
	-3	-2	-1	0		-3	-2	-1	0
1	A nc	R nc	R c	R nc	1	R nc	R nc	R nc	R c
2	A nc	A nc	A nc	O nc	2	R nc	R nc	R nc	R c
3	A nc	A nc	A nc	A nc	3	A nc	A nc	R nc	R nc
4	R nc	R c	R c	R nc	4	R c	R nc	R nc	R c
5	R nc	A nc	A nc	R c	5	R nc	R nc	R nc	R c
6	R nc	R nc	R nc	R c	6	R nc	R nc	R nc	R c
7	R nc	R nc	R c	R nc
8	R nc	R nc	R nc	R c
9	R nc	R c	R nc	A nc
10	R nc	R nc	R nc	R nc
11	R c	R nc	R nc	R nc
12	R nc	R nc	R nc	R nc
13	R nc	R nc	R nc	R nc
14	A nc	R nc	R nc	R c
15	A nc	A nc	A nc	R nc
16	R nc	R nc	R nc	R nc
17	A nc	A nc	A nc	A nc
18	R nc	R nc	R nc	R nc
19	R nc	A nc	R nc	R c
20	R c	R c	A nc	R nc
21	R nc	R nc	R nc	R c
22	A c	A c	R nc	R nc
23	R c	A c	R nc	R nc
24	R nc	R nc	A nc	A nc
25	A nc	A c	A nc	A nc
26	R nc	R nc	R c	R nc
27	R nc	R nc	R nc	R nc
28	R nc	A nc	R nc	R nc
29	R nc	R nc	R c	R nc
30	R c	R nc	R nc	R nc
31	A nc	A nc	A nc	R c
32	R nc	A nc	A nc	R nc
where: A: advanced; R: retrieved; nc: not centered; c: centered
Balenced/ unbalanced
Goals					Defense
	-3	-2	-1	0		-3	-2	-1	0
1	A c	A nc	A c	A c	1	A c	A nc	R nc	R nc
2	R c	R nc	A nc	A nc	2	R c	R nc	R nc	A c
3	A c	A nc	A nc	A nc	3	R c	R c	A c	A c
4	R c	A nc	A nc	A nc	4	A c	A c	A c	A c
5	A c	A c	A nc	A nc	5	A c	A c	O c	O nc
6	A c	A c	A nc	A nc
7	A c	A nc	A nc	A nc
8	A c	A c	A c	A nc
9	A c	A nc	A nc	O nc
10	R c	R nc	A nc	A nc
where: A: advanced; R: retrieved; nc: not centered; c: centered
